# Supplementary material for: Surface-Enhanced Spatially Offset Raman Spectroscopy in Tissue
Source: Biosensors (Basel). 2024 Feb 2;14(2):81. doi: 10.3390/bios14020081 (PMC10886963; doi:10.3390/bios14020081)
Supplement: Supplementary file 1 [file biosensors-14-00081-s001.zip]

Archive with 1 entries (1 files):
- biosensors-2792535-supplementary.pdf
